# Supplementary material for: Acute Kidney Injury Biomarkers in Marathon Runners: Systematic Review and Meta-Analysis
Source: Medicina (Kaunas). 2025 Oct 1;61(10):1775. doi: 10.3390/medicina61101775 (PMC12566084; doi:10.3390/medicina61101775)
Supplement: Supplementary file 1 [file medicina-61-01775-s001.zip]

Archive with 1 entries (1 files):
- medicina-3857799-supplementary.pdf
